# Supplementary material for: Combined RNA-seq and RAT-seq mapping of long noncoding RNAs in pluripotent reprogramming
Source: Sci Data. 2018 Nov 20;5:180255. doi: 10.1038/sdata.2018.255 (PMC6244186; doi:10.1038/sdata.2018.255)
Supplement: Supplementary file 1 [file sdata2018255-isa1.zip]

Archive with 3 entries (3 files):
- i_Investigation.txt
- s_Hu344A_study.txt
- a_Hu344A_assay.txt
