# Supplementary material for: Combined RNA-seq and RAT-seq mapping of long noncoding RNAs in pluripotent reprogramming
Source: Sci Data. 2018 Nov 20;5:180255. doi: 10.1038/sdata.2018.255 (PMC6244186; doi:10.1038/sdata.2018.255)
Supplement: Supplementary file 1 [file sdata2018255-isa1.zip › i_Investigation.txt]

# Investigation File generated for Scientific Data with Investigation File Authoring Tool version 0.1.0 on 24/09/2018 - This metadata file is CC0
ONTOLOGY SOURCE REFERENCE
Term Source Name	EFO	NCBITaxon	OBI	ERO	SO	FBbi	NPO	BAO
Term Source File	http://data.bioontology.org/ontologies/EFO	http://data.bioontology.org/ontologies/NCBITAXON	http://data.bioontology.org/ontologies/OBI	http://data.bioontology.org/ontologies/ERO	http://data.bioontology.org/ontologies/SO	http://data.bioontology.org/ontologies/FBbi	http://data.bioontology.org/ontologies/NPO	http://data.bioontology.org/ontologies/BAO
Term Source Version	2.99	2016AB	2014-08-18	2013-08-02	unknown		2011-12-08 (yyyy-mm-dd)	2.0
Term Source Description	Experimental Factor Ontology	National Center for Biotechnology Information (NCBI) Organismal Classification	Ontology for Biomedical Investigations	Eagle-I Research Resource Ontology	Sequence Types and Features Ontology	Biological Imaging Methods Ontology	NanoParticle Ontology	BioAssay Ontology
INVESTIGATION
Investigation Identifier
Investigation Title
Investigation Description
Investigation Submission Date
Investigation Public Release Date
INVESTIGATION PUBLICATIONS
Investigation PubMed ID
Investigation Publication DOI
Investigation Publication Author List
Investigation Publication Title
Investigation Publication Status
Investigation Publication Status Term Accession Number
Investigation Publication Status Term Source REF
INVESTIGATION CONTACTS
Investigation Person Last Name
Investigation Person Mid Initials
Investigation Person First Name
Investigation Person Address
Investigation Person Phone
Investigation Person Fax
Investigation Person Email
Investigation Person Affiliation
Investigation Person Roles
Investigation Person Roles Term Accession Number
Investigation Person Roles Term Source REF
STUDY
Study Identifier	10.1038/sdata.2018.255
Study Title	Combined RNA-seq and RAT-seq mapping of long noncoding RNAs in pluripotent reprogramming
Study Submission Date	13/07/2018
Study Public Release Date	20/11/2018
Study Description	http://www.nature.com/articles/sdata2018255#abstract
Study File Name	s_Hu344A_study.txt
Comment[Subject Keywords]	///;//
Comment[Manuscript Licence]	CC BY-4.0
Comment[Experimental Metadata Licence]	CC0
Comment[Supplementary Information File Name]	
Comment[Supplementary Information File Type]	x-zip-compressed
Comment[Supplementary Information File URL]	http://www.nature.com/articles/sdata2018255#supplementary-information
Comment[Data Repository]	Gene Expression Omnibus;Gene Expression Omnibus
Comment[Data Record Accession]	GSE116605;GSE101765
Comment[Data Record URI]	http://identifiers.org/geo:GSE116605;http://identifiers.org/geo:GSE101765
STUDY DESIGN DESCRIPTORS
Study Design Type	transcription profiling design	cellular data analysis objective
Study Design Type Term Accession Number	OBI:0001430	ERO:0100137
Study Design Type Term Source REF	OBI	ERO
STUDY PUBLICATIONS
Study PubMed ID	""
Study Publication DOI	""
Study Publication Author List	""
Study Publication Title	Functional profiling of long noncoding RNAs by integrating promoter interactome, RNA transcriptome, and target gene interactome sequencing
Study Publication Status	submitted
Study Publication Status Term Accession Number	
Study Publication Status Term Source REF	
STUDY FACTORS
Study Factor Name	lncRNA
Study Factor Type	sequence_variant
Study Factor Type Term Accession Number	SO:0001060
Study Factor Type Term Source REF	SO
STUDY ASSAYS
Study Assay Measurement Type	lnc_RNA
Study Assay Measurement Type Term Accession Number	SO:0001877
Study Assay Measurement Type Term Source REF	SO
Study Assay Technology Type	RNA sequencing
Study Assay Technology Type Term Accession Number	ERO:0001658
Study Assay Technology Type Term Source REF	ERO
Study Assay Technology Platform	""
Study Assay File Name	a_Hu344A_assay.txt
STUDY PROTOCOLS
Study Protocol Name	Reprogramming of mouse fibroblasts towards pluripotency	Characterization of isolated iPSCs 	RNA library sequencing 	RAT-seq to identify lncRNA target gene network
Study Protocol Type	sample preparation method	in vitro characterization	RNA sequencing	nucleic acid identification and quantitation method
Study Protocol Type Term Accession Number	FBbi:00000001	http://purl.bioontology.org/ontology/npo#NPO_1357	ERO:0001658	BAO:0003034
Study Protocol Type Term Source REF	FBbi	NPO	ERO	BAO
Study Protocol Description				
Study Protocol URI	""	""	""	""
Study Protocol Version				
Study Protocol Parameters Name	""	""	""	""
Study Protocol Parameters Name Term Accession Number	""	""	""	""
Study Protocol Parameters Name Term Source REF	""	""	""	""
Study Protocol Components Name	""	""	""	""
Study Protocol Components Type	""	""	""	""
Study Protocol Components Type Term Accession Number	""	""	""	""
Study Protocol Components Type Term Source REF	""	""	""	""
STUDY CONTACTS
Study Person Last Name	Du	Jia	Wang	Wang	Wen	Chen	Zhu	Yu	Zhou	Chen	Zhang	Celik	Ay	Gao	Zhang	Li	Hoffman	Cui	Hu
Study Person First Name	Zhonghua	Lin	Yichen	Cong	Xue	Jingcheng	Yanbo	Dehai	Lei	Naifei	Shilin	Ilkay	Ferhat	Sujun	Songling	Wei	Andrew R.	Jiuwei	Ji-Fan
Study Person Mid Initials																			
Study Person Email	""	""	""	""	""	""	""	""	""	""	""	""	""	""	""	jdyylw@163.com	arhoffman@stanford.edu	cuijiuwei@jlu.edu.cn	jifan@stanford.edu
Study Person Phone																			
Study Person Fax																			
Study Person Address																			
Study Person Affiliation	Stem Cell and Cancer Center, First Hospital, Jilin University, Changchun, Jilin 130061, P.R. China	Stem Cell and Cancer Center, First Hospital, Jilin University, Changchun, Jilin 130061, P.R. China	Stem Cell and Cancer Center, First Hospital, Jilin University, Changchun, Jilin 130061, P.R. China	Stem Cell and Cancer Center, First Hospital, Jilin University, Changchun, Jilin 130061, P.R. China	Stem Cell and Cancer Center, First Hospital, Jilin University, Changchun, Jilin 130061, P.R. China	Stem Cell and Cancer Center, First Hospital, Jilin University, Changchun, Jilin 130061, P.R. China	Stem Cell and Cancer Center, First Hospital, Jilin University, Changchun, Jilin 130061, P.R. China	Stem Cell and Cancer Center, First Hospital, Jilin University, Changchun, Jilin 130061, P.R. China	Stem Cell and Cancer Center, First Hospital, Jilin University, Changchun, Jilin 130061, P.R. China	Stem Cell and Cancer Center, First Hospital, Jilin University, Changchun, Jilin 130061, P.R. China	Stem Cell and Cancer Center, First Hospital, Jilin University, Changchun, Jilin 130061, P.R. China	Stanford University Medical School, VA Palo Alto Health Care System, Palo Alto, CA 94304, USA	La Jolla Institute for Allergy and Immunology, La Jolla, California 92037, USA	Stem Cell and Cancer Center, First Hospital, Jilin University, Changchun, Jilin 130061, P.R. China	Stem Cell and Cancer Center, First Hospital, Jilin University, Changchun, Jilin 130061, P.R. China	Stem Cell and Cancer Center, First Hospital, Jilin University, Changchun, Jilin 130061, P.R. China	Stanford University Medical School, VA Palo Alto Health Care System, Palo Alto, CA 94304, USA	Stem Cell and Cancer Center, First Hospital, Jilin University, Changchun, Jilin 130061, P.R. China	Stem Cell and Cancer Center, First Hospital, Jilin University, Changchun, Jilin 130061, P.R. China
Study Person Roles																			
Study Person Roles Term Accession Number																			
Study Person Roles Term Source REF																			
Comment[Study Person ORCID]													0000-0002-0708-6914						
Comment[Funder]																			
Comment[FundRef ID]																			
Comment[Funder Term Source REF]																			
Comment[Grant Identifier]																			
