# Supplementary material for: Combined RNA-seq and RAT-seq mapping of long noncoding RNAs in pluripotent reprogramming
Source: Sci Data. 2018 Nov 20;5:180255. doi: 10.1038/sdata.2018.255 (PMC6244186; doi:10.1038/sdata.2018.255)
Supplement: Supplementary file 1 [file sdata2018255-isa1.zip › s_Hu344A_study.txt]

Source Name	Characteristics[organism]	Term Source REF	Term Accession Number	Characteristics[organism part]	Term Source REF	Term Accession Number	Protocol REF	Protocol REF	Sample Name	Factor Value[lncRNA]
mouse fibroblasts 	Mus musculus	NCBITaxon	NCBITaxon:10090	induced pluripotent stem cell	EFO	EFO:0004905	Reprogramming of mouse fibroblasts towards pluripotency	Characterization of isolated iPSCs 	iPSCs	Osclr8; control; Palr35; Peln4
