# Supplementary material for: Combined RNA-seq and RAT-seq mapping of long noncoding RNAs in pluripotent reprogramming
Source: Sci Data. 2018 Nov 20;5:180255. doi: 10.1038/sdata.2018.255 (PMC6244186; doi:10.1038/sdata.2018.255)
Supplement: Supplementary file 1 [file sdata2018255-isa1.zip › a_Hu344A_assay.txt]

Sample Name	Protocol REF	Assay Name	Raw Data File	Comment[Data Repository]	Comment[Data Record Accession]	Comment[Data Record URI]	Protocol REF	Derived Data File	Comment[Data Repository]	Comment[Data Record Accession]	Comment[Data Record URI]	Factor Value[lncRNA]
iPSCs	RNA library sequencing	pluripotent stem cells RNA-Seq for Osclr8	GSM3243668	Gene Expression Omnibus	GSE116605	http://identifiers.org/geo:GSE116605	RAT-seq to identify lncRNA target gene network	Osclr8 RAT-seq in iPSC	Gene Expression Omnibus	GSE101765	http://identifiers.org/geo:GSE101765	Osclr8
iPSCs	RNA library sequencing	pluripotent stem cells RNA-Seq for control	GSM3243668	Gene Expression Omnibus	GSE116605	http://identifiers.org/geo:GSE116605	RAT-seq to identify lncRNA target gene network	RAT-seq random control in iPSC	Gene Expression Omnibus	GSE101765	http://identifiers.org/geo:GSE101765	control
iPSCs	RNA library sequencing	pluripotent stem cells RNA-Seq for Palr35	GSM3243668	Gene Expression Omnibus	GSE116605	http://identifiers.org/geo:GSE116605	RAT-seq to identify lncRNA target gene network	Palr35 RAT-seq in iPSC	Gene Expression Omnibus	GSE101765	http://identifiers.org/geo:GSE101765	Palr35
iPSCs	RNA library sequencing	fibroblast RNA-seq for control	GSM3243669	Gene Expression Omnibus	GSE116605	http://identifiers.org/geo:GSE116605	RAT-seq to identify lncRNA target gene network	RAT-seq random control in FIB	Gene Expression Omnibus	GSE101765	http://identifiers.org/geo:GSE101765	control
iPSCs	RNA library sequencing	fibroblast RNA-seq for Peln4	GSM3243669	Gene Expression Omnibus	GSE116605	http://identifiers.org/geo:GSE116605	RAT-seq to identify lncRNA target gene network	Peln4 RAT-seq in FIB	Gene Expression Omnibus	GSE101765	http://identifiers.org/geo:GSE101765	Peln4
